# Supplementary material for: Neural correlates of hierarchical predictive processes in autistic adults
Source: Nat Commun. 2023 Jun 19;14:3640. doi: 10.1038/s41467-023-38580-9 (PMC10279690; doi:10.1038/s41467-023-38580-9)
Supplement: Supplementary file 4 — Source Data [file 41467_2023_38580_MOESM4_ESM.xlsx]

## Sheet: Fig. 2 C
Fig. 2 C. Bayesian Model Selection
	Top graph (NT group)		Models
			0	S	P	SP	A	AS	AP	APS
	Group level inference: NT group	Protected exceedance probability	0	1e-06	1e-06	0	0.999821	5.9e-05	0.000118	0
	Bottom graph (ASD group)		Models
			0	S	P	SP	A	AS	AP	APS
	Group level inference: ASD group	Protected exceedance probability	5e-06	9e-06	8e-06	4e-06	0.654651	0.345248	2.4e-05	5.1e-05

## Sheet: Fig. 2 D
Figure 2 D. Prediction response
	Group	Sex	Proportion of correct answers			Group	Sex	Proportion of correct answers
	NT	Female	0.737288			ASD	Male	0.773639
	NT	Female	0.569832			ASD	Female	0.873596
	NT	Female	0.830986			ASD	Female	0.814815
	NT	Female	0.721127			ASD	Male	0.809524
	NT	Male	0.756303			ASD	Female	0.730337
	NT	Female	0.80791			ASD	Male	0.814815
	NT	Female	0.824022			ASD	Female	0.780347
	NT	Female	0.552408			ASD	Male	0.788136
	NT	Female	0.73			ASD	Female	0.676301
	NT	Male	0.78			ASD	Male	0.756983
	NT	Female	0.627119			ASD	Female	0.784024
	NT	Male	0.876056			ASD	Female	0.52381
	NT	Male	0.821727			ASD	Male	0.782123
	NT	Male	0.831909			ASD	Female	0.826816
	NT	Female	0.790503			ASD	Female	0.809524
	NT	Male	0.720798			ASD	Female	0.768156
	NT	Female	0.869444			ASD	Male	0.865546
	NT	Male	0.823699			ASD	Male	0.551821
	NT	Female	0.814085			ASD	Male	0.705882
	NT	Male	0.764045			ASD	Female	0.657303
	NT	Male	0.808333			ASD	Male	0.802228
	NT	Female	0.575385			ASD	Female	0.793696
	NT	Male	0.784091			ASD	Male	0.700565
	NT	Male	0.689266			ASD	Male	0.479651
	NT	Male	0.815126			ASD	Male	0.640118
	NT	Male	0.734637			ASD	Female	0.507003
	Mean		0.756004			Mean		0.731414
	Standard deviation		0.0896334			Standard deviation		0.110385

## Sheet: Fig. 2 E
Figure 2 E. Perception response
	Group	Sex	Proportion of ambiguous trials perceived as following the current contingency			Group	Sex	Proportion of ambiguous trials perceived as following the current contingency
	NT	Female	0.619048			ASD	Male	0.704545
	NT	Female	0.6			ASD	Female	0.840909
	NT	Female	0.704545			ASD	Female	0.733333
	NT	Female	0.644444			ASD	Male	0.707317
	NT	Male	0.72093			ASD	Female	0.5
	NT	Female	0.886364			ASD	Male	0.644444
	NT	Female	0.844444			ASD	Female	0.777778
	NT	Female	0.6			ASD	Male	0.837209
	NT	Female	0.66			ASD	Female	0.488889
	NT	Male	0.76			ASD	Male	0.6
	NT	Female	0.644444			ASD	Female	0.690476
	NT	Male	0.866667			ASD	Female	0.454545
	NT	Male	0.866667			ASD	Male	0.772727
	NT	Male	0.840909			ASD	Female	0.866667
	NT	Female	0.581395			ASD	Female	0.846154
	NT	Male	0.744186			ASD	Female	0.688889
	NT	Female	0.911111			ASD	Male	0.444444
	NT	Male	0.844444			ASD	Male	0.755556
	NT	Female	0.863636			ASD	Male	0.622222
	NT	Male	0.545455			ASD	Female	0.733333
	NT	Male	0.755556			ASD	Male	0.711111
	NT	Female	0.5			ASD	Female	0.666667
	NT	Male	0.688889			ASD	Male	0.627907
	NT	Male	0.636364			ASD	Male	0.522727
	NT	Male	0.777778			ASD	Male	0.522727
	NT	Male	0.666667			ASD	Female	0.511111
	Mean		0.722075			Mean		0.664296
	Standard deviation		0.117176			Standard deviation		0.12741

## Sheet: Fig. 2 F
Fig. 2 F BMA on πa
	Group	Sex	πa		Group	Sex	πa
	NT	Female	1.14169		ASD	Male	1.20791
	NT	Female	0.838518		ASD	Female	1.90631
	NT	Female	1.45222		ASD	Female	1.30748
	NT	Female	1.3332		ASD	Male	1.36438
	NT	Male	1.29362		ASD	Female	1.1745
	NT	Female	1.64375		ASD	Male	1.4306
	NT	Female	1.57498		ASD	Female	1.34871
	NT	Female	1.62284		ASD	Male	1.34001
	NT	Female	1.24034		ASD	Female	1.02905
	NT	Male	1.3426		ASD	Male	1.10317
	NT	Female	0.859988		ASD	Female	1.3497
	NT	Male	1.82464		ASD	Female	0.790975
	NT	Male	1.589		ASD	Male	1.47033
	NT	Male	1.44583		ASD	Female	1.72353
	NT	Female	1.20873		ASD	Female	1.38612
	NT	Male	1.43748		ASD	Female	1.36897
	NT	Female	1.82491		ASD	Male	1.53493
	NT	Male	1.52485		ASD	Male	2.07708
	NT	Female	1.53163		ASD	Male	1.04963
	NT	Male	1.11896		ASD	Female	1.03507
	NT	Male	1.65263		ASD	Male	1.35328
	NT	Female	0.883288		ASD	Female	1.34985
	NT	Male	1.46099		ASD	Male	1.05319
	NT	Male	0.999104		ASD	Male	1.0251
	NT	Male	1.57801		ASD	Male	1.05205
	NT	Male	1.19663		ASD	Female	1.47795
	Mean		1.37002		Mean		1.31961
	Standard deviation		0.279577		Standard deviation		0.284833

## Sheet: Fig. 2 G
Fig. 2 G BMA on ω2
	Group	Sex	ω2		Group	Sex	ω2
	NT	Female	-0.499822		ASD	Male	-0.0583231
	NT	Female	-2.22206		ASD	Female	-0.631155
	NT	Female	-0.469731		ASD	Female	0.035809
	NT	Female	-1.75701		ASD	Male	0.154659
	NT	Male	-0.838642		ASD	Female	-0.648606
	NT	Female	-0.415968		ASD	Male	-0.192249
	NT	Female	-0.856021		ASD	Female	-0.502262
	NT	Female	-4.04572		ASD	Male	0.1037
	NT	Female	-0.531704		ASD	Female	-0.605077
	NT	Male	-0.647981		ASD	Male	-0.157105
	NT	Female	-0.797561		ASD	Female	-0.15556
	NT	Male	-0.386629		ASD	Female	-3.2499
	NT	Male	-0.571565		ASD	Male	-0.0456484
	NT	Male	-0.0114264		ASD	Female	-0.510962
	NT	Female	0.0712661		ASD	Female	0.100731
	NT	Male	-1.20291		ASD	Female	-0.344205
	NT	Female	-0.284683		ASD	Male	-0.685254
	NT	Male	0.0467697		ASD	Male	-4.3056
	NT	Female	-0.0951428		ASD	Male	-1.25466
	NT	Male	-0.0027851		ASD	Female	-0.929672
	NT	Male	-0.839602		ASD	Male	0.144756
	NT	Female	-1.04478		ASD	Female	-0.639792
	NT	Male	-0.622573		ASD	Male	-0.288363
	NT	Male	-0.318487		ASD	Male	-3.5484
	NT	Male	-0.314478		ASD	Male	-1.37612
	NT	Male	-0.14259		ASD	Female	-3.5325
	Mean		-0.723148		Mean		-0.889299
	Standard deviation		0.863474		Standard deviation		1.27871

## Sheet: Fig. 2 H
Fig. 2 H BMA on ω3
	Group	Sex	ω3		Group	Sex	ω3
	NT	Female	-6.21722		ASD	Male	-6.36186
	NT	Female	-6.11137		ASD	Female	-6.19539
	NT	Female	-6.23011		ASD	Female	-6.38455
	NT	Female	-6.14057		ASD	Male	-6.38676
	NT	Male	-6.17996		ASD	Female	-6.22417
	NT	Female	-6.2262		ASD	Male	-6.28833
	NT	Female	-6.17171		ASD	Female	-6.23673
	NT	Female	-6.04245		ASD	Male	-6.40892
	NT	Female	-6.30935		ASD	Female	-6.28251
	NT	Male	-6.19047		ASD	Male	-6.28811
	NT	Female	-6.17833		ASD	Female	-6.26658
	NT	Male	-6.20782		ASD	Female	-6.09055
	NT	Male	-6.21698		ASD	Male	-6.35447
	NT	Male	-6.44305		ASD	Female	-6.21944
	NT	Female	-6.40605		ASD	Female	-6.42638
	NT	Male	-6.14713		ASD	Female	-6.22207
	NT	Female	-6.23409		ASD	Male	-6.17469
	NT	Male	-6.31673		ASD	Male	-6.04937
	NT	Female	-6.29322		ASD	Male	-6.20323
	NT	Male	-6.32449		ASD	Female	-6.17946
	NT	Male	-6.19607		ASD	Male	-6.42329
	NT	Female	-6.15097		ASD	Female	-6.19008
	NT	Male	-6.18005		ASD	Male	-6.24713
	NT	Male	-6.27994		ASD	Male	-6.08573
	NT	Male	-6.2644		ASD	Male	-6.16049
	NT	Male	-6.31279		ASD	Female	-6.04944
	Mean		-6.22967		Mean		-6.24614
	Standard deviation		0.0891418		Standard deviation		0.111958

## Sheet: Fig. 2 I
Fig. 2 I Correlation with πa
	Group	Sex	πa	Proportion of ambiguous trials perceived as following the current contingency		Group	Sex	πa	Proportion of ambiguous trials perceived as following the current contingency
	NT	Female	1.14169	0.619048		ASD	Male	1.20791	0.704545
	NT	Female	0.838518	0.6		ASD	Female	1.90631	0.840909
	NT	Female	1.45222	0.704545		ASD	Female	1.30748	0.733333
	NT	Female	1.3332	0.644444		ASD	Male	1.36438	0.707317
	NT	Male	1.29362	0.72093		ASD	Female	1.1745	0.5
	NT	Female	1.64375	0.886364		ASD	Male	1.4306	0.644444
	NT	Female	1.57498	0.844444		ASD	Female	1.34871	0.777778
	NT	Female	1.62284	0.6		ASD	Male	1.34001	0.837209
	NT	Female	1.24034	0.66		ASD	Female	1.02905	0.488889
	NT	Male	1.3426	0.76		ASD	Male	1.10317	0.6
	NT	Female	0.859988	0.644444		ASD	Female	1.3497	0.690476
	NT	Male	1.82464	0.866667		ASD	Female	0.790975	0.454545
	NT	Male	1.589	0.866667		ASD	Male	1.47033	0.772727
	NT	Male	1.44583	0.840909		ASD	Female	1.72353	0.866667
	NT	Female	1.20873	0.581395		ASD	Female	1.38612	0.846154
	NT	Male	1.43748	0.744186		ASD	Female	1.36897	0.688889
	NT	Female	1.82491	0.911111		ASD	Male	1.53493	0.444444
	NT	Male	1.52485	0.844444		ASD	Male	2.07708	0.755556
	NT	Female	1.53163	0.863636		ASD	Male	1.04963	0.622222
	NT	Male	1.11896	0.545455		ASD	Female	1.03507	0.733333
	NT	Male	1.65263	0.755556		ASD	Male	1.35328	0.711111
	NT	Female	0.883288	0.5		ASD	Female	1.34985	0.666667
	NT	Male	1.46099	0.688889		ASD	Male	1.05319	0.627907
	NT	Male	0.999104	0.636364		ASD	Male	1.0251	0.522727
	NT	Male	1.57801	0.777778		ASD	Male	1.05205	0.522727
	NT	Male	1.19663	0.666667		ASD	Female	1.47795	0.511111
	Mean		1.37002	0.722075		Mean		1.31961	0.664296
	Standard deviation		0.279577	0.117176		Standard deviation		0.284833	0.12741

## Sheet: Fig. 3
Fig. 3: Neural correlates of the prior mean
	Top raw: Positive effect of the 3rd level prior mean (|μ3|)
		Histograms showing group differences
				Contrast estimate						Contrast estimate
		Group	Sex	OFC	PCC	pSTS		Group	Sex	OFC	PCC	pSTS
		NT	Female	-9.51905	-6.22473	2.20572		ASD	Male	-2.45195	-4.00549	5.42517
		NT	Female	0.205807	-3.12364	5.1684		ASD	Female	-1.40796	5.11485	0.40951
		NT	Female	-4.33987	1.0304	-9.70942		ASD	Female	0.792942	5.60583	8.82014
		NT	Female	-1.05177	0.72549	-3.78775		ASD	Male	1.50795	9.90855	5.68774
		NT	Male	-15.2654	-8.5342	-4.10466		ASD	Female	-3.34936	8.60354	1.30842
		NT	Female	-1.8846	-0.756945	-4.32857		ASD	Male	2.1263	6.84129	-5.04256
		NT	Female	3.55825	4.99184	-3.3692		ASD	Female	0.258171	0.153495	2.88503
		NT	Female	-7.35907	-12.1062	-4.4852		ASD	Male	1.86272	0.3258	4.57973
		NT	Female	-2.39164	1.9941	4.99164		ASD	Male	5.78601	5.69932	1.71991
		NT	Male	-0.265055	0.0230584	1.96039		ASD	Female	-4.75725	-2.93318	2.0917
		NT	Female	-7.88025	-17.5242	-5.34242		ASD	Female	-1.42578	-1.18037	-1.25653
		NT	Male	0.723129	-0.808255	-3.89834		ASD	Male	3.4573	5.09628	5.29192
		NT	Male	-3.87307	-2.68395	-1.49783		ASD	Female	9.01737	11.109	2.13992
		NT	Male	-5.86004	-3.73088	-0.514307		ASD	Female	0.923017	2.04799	-2.03726
		NT	Female	-1.95036	-4.68357	-4.77986		ASD	Female	18.6777	10.3984	12.2066
		NT	Male	-1.18583	-1.48279	-7.83417		ASD	Male	12.1401	6.05047	-0.067259
		NT	Female	-3.42319	0.192367	-10.4637		ASD	Male	4.59714	3.29748	7.4222
		NT	Male	-4.28024	-3.42615	-1.5423		ASD	Male	0.995136	3.75759	7.48627
		NT	Female	-6.92295	-3.70624	6.81467		ASD	Female	1.34698	-2.45446	11.0239
		NT	Male	2.50516	-6.07902	-14.5765		ASD	Male	5.34236	7.89599	6.02314
		NT	Male	-9.4117	-4.55516	1.82512		ASD	Female	5.16896	0.78474	3.6379
		NT	Female	-1.12956	-2.55598	-0.176306		ASD	Male	1.93073	-3.25835	-1.57172
		NT	Male	0.169071	-7.74545	-3.21749		ASD	Male	-3.54172	-4.4551	-6.48639
		NT	Male	-7.52861	-5.56038	-12.1991		ASD	Male	-2.47687	4.58469	1.64556
		NT	Male	0.466584	-7.43438	2.33044		ASD	Female	8.64542	1.95508	9.58922
		NT	Male	-0.0277724	-5.08837	-0.916118		Mean		2.60662	3.23774	3.31729
		Mean		-3.38162	-3.80205	-2.74796		Standard deviation		5.34306	4.65818	4.73067
		Standard deviation		4.33897	4.63869	5.32815
	Middle raw: Positive effect of the 2nd level prior mean (|μ2|)
		Histograms showing group differences
				Contrast estimate						Contrast estimate
		Group	Sex	Retrosplenial cortex				Group	Sex	Retrosplenial cortex
		NT	Female	1.35335				ASD	Male	5.05987
		NT	Female	-1.54429				ASD	Female	2.17881
		NT	Female	1.68222				ASD	Female	4.06675
		NT	Female	0.801869				ASD	Male	6.46118
		NT	Male	-0.212213				ASD	Female	0.341929
		NT	Female	1.38292				ASD	Male	4.94037
		NT	Female	-1.74536				ASD	Female	2.54526
		NT	Female	0.587054				ASD	Male	7.31032
		NT	Female	1.46625				ASD	Male	2.7641
		NT	Male	3.97972				ASD	Female	1.24306
		NT	Female	1.20219				ASD	Female	2.68512
		NT	Male	1.05626				ASD	Male	2.32982
		NT	Male	0.172168				ASD	Female	7.09142
		NT	Male	1.72698				ASD	Female	6.1625
		NT	Female	0.882301				ASD	Female	4.76182
		NT	Male	-2.89352				ASD	Male	6.53859
		NT	Female	-1.85058				ASD	Male	5.39772
		NT	Male	-1.59035				ASD	Male	0.956756
		NT	Female	3.24056				ASD	Female	1.92844
		NT	Male	-2.35307				ASD	Male	4.68034
		NT	Male	-0.716455				ASD	Female	4.49847
		NT	Female	3.51233				ASD	Male	3.92365
		NT	Male	-0.592879				ASD	Male	5.85356
		NT	Male	0.590195				ASD	Male	0.843332
		NT	Male	4.14097				ASD	Female	1.06324
		NT	Male	-0.826028				Mean		3.82506
		Mean		0.517407				Standard deviation		2.14311
		Standard deviation		1.92001
	Bottom raw: Positive effect of low level prior mean (μa)
		Histograms showing individual results
				Contrast estimate					Contrast estimate
		Group	Sex	CW mask	CCW mask		Group	Sex	CW mask	CCW mask
		NT	Female	0.633976	-0.0628006		ASD	Male	0.120433	-1.32742
		NT	Female	-0.350118	0.134714		ASD	Female	1.68967	-1.72785
		NT	Female	-0.109104	0.0396709		ASD	Female	1.46561	0.266129
		NT	Female	0.246279	-2.6936		ASD	Male	0.709819	-0.680469
		NT	Male	0.624628	-1.21538		ASD	Female	1.02634	0.459472
		NT	Female	1.6255	-0.875964		ASD	Male	0.72807	-1.25034
		NT	Female	1.64916	-0.0324836		ASD	Female	1.0153	0.258666
		NT	Female	0.435859	-0.863366		ASD	Male	-0.695315	-1.56517
		NT	Female	0.824784	-1.46011		ASD	Male	1.39722	-0.339579
		NT	Male	2.51831	0.220731		ASD	Female	1.80171	0.460447
		NT	Female	1.01446	-1.63983		ASD	Female	-0.0779417	-0.185857
		NT	Male	0.392496	0.599484		ASD	Male	-0.324711	-0.0255653
		NT	Male	4.13213	-3.15079		ASD	Female	0.89684	-0.463404
		NT	Male	0.467619	-0.334352		ASD	Female	-3.3855	-2.10052
		NT	Female	1.22835	-0.0371925		ASD	Female	2.45048	-0.496063
		NT	Male	0.677781	0.431781		ASD	Male	0.119335	0.126506
		NT	Female	-1.0054	-1.86464		ASD	Male	-0.812934	0.323019
		NT	Male	1.41403	-0.430767		ASD	Male	0.475708	0.000527334
		NT	Female	0.306397	-0.887186		ASD	Female	-0.9672	-1.81285
		NT	Male	-0.379218	0.0941621		ASD	Male	0.416627	-1.20632
		NT	Male	1.4783	0.912111		ASD	Female	1.21427	-0.292594
		NT	Female	0.711243	-0.249278		ASD	Male	0.573228	-0.233662
		NT	Male	0.599386	-0.15656		ASD	Male	-0.179525	-1.0365
		NT	Male	1.67505	-0.681428		ASD	Male	-0.0770651	-0.0541172
		NT	Male	0.790983	-0.698217		ASD	Female	1.70685	-0.095686
		Mean		0.864115	-0.596052		Mean		0.451492	-0.519968
		Standard deviation		1.02202	0.982623		Standard deviation		1.18794	0.767503

## Sheet: Fig. 4
Fig. 4: Neural correlates of the prediction errors
	Middle raw: : Positive effect of the 2nd level precision-weighted prediction error |ε2|
		Histograms showing group differences
				Contrast estimate					Contrast estimate
		Group	Sex	ACC	Putamen		Group	Sex	ACC	Putamen
		NT	Female	-3.6443	-3.71877		ASD	Male	0.535271	-0.840715
		NT	Female	0.545793	-1.35014		ASD	Female	-2.58409	-2.88588
		NT	Female	-1.91319	-0.421625		ASD	Female	0.810431	4.8112
		NT	Female	-4.71335	0.217534		ASD	Male	3.16476	-1.92718
		NT	Male	-3.64263	-1.55557		ASD	Female	-0.416599	1.35791
		NT	Female	-4.62074	-1.76387		ASD	Male	-2.06918	0.723305
		NT	Female	-6.24816	-1.01408		ASD	Female	-0.522047	1.25495
		NT	Female	-1.55229	-6.37721		ASD	Male	-3.32542	-0.112123
		NT	Female	-1.5127	-1.57872		ASD	Male	-0.553538	-0.957398
		NT	Male	-3.17866	0.604576		ASD	Female	-1.37852	-2.06564
		NT	Female	-7.63066	0.961161		ASD	Female	-0.422711	4.58078
		NT	Male	1.02724	-0.994359		ASD	Male	0.450618	1.72097
		NT	Male	-2.1375	-1.65779		ASD	Female	2.30885	1.17119
		NT	Male	-4.80255	-2.6331		ASD	Female	0.381584	3.75277
		NT	Female	-1.54905	1.37601		ASD	Female	-0.208891	-0.863119
		NT	Male	-0.460041	-2.09847		ASD	Male	-0.847659	3.54306
		NT	Female	-4.69921	-1.95346		ASD	Male	2.33414	4.46898
		NT	Male	-2.37151	-2.40341		ASD	Male	-2.42685	2.56998
		NT	Female	0.0605608	-0.878679		ASD	Female	-0.242909	-0.509557
		NT	Male	-4.87005	-1.24305		ASD	Male	-0.285376	0.176236
		NT	Male	-2.40957	-0.761452		ASD	Female	-0.0860535	0.602314
		NT	Female	-2.03189	0.0744646		ASD	Male	-0.0663556	1.25072
		NT	Male	-2.61017	-1.83629		ASD	Male	-0.67475	-0.924154
		NT	Male	0.0301831	-2.02951		ASD	Male	0.946499	1.4097
		NT	Male	-1.05026	0.735067		ASD	Female	2.20395	2.79999
		NT	Male	-3.29348	-2.77619		Mean		-0.118994	1.00433
		Mean		-2.66455	-1.34911		Standard deviation		1.57578	2.16017
		Standard deviation		2.12579	1.60953

## Sheet: Fig. 5 B
Figure 5 B. Bayesian Model Selection
	Top graph (NT group)		Models
			M1	M2	M3	M4	M5	M6	M7	M8
	Group level inference: NT group	Protected exceedance probability	0.000108487	8.49335e-06	0.000108487	0.0308064	8.49335e-06	0.00520814	0.0154074	0.948344
		Model frequency	0.0295152	0.0292239	0.0589149	0.177408	0.0297834	0.118673	0.147463	0.409018
	Bottom graph (ASD group)		Models
			M1	M2	M3	M4	M5	M6	M7	M8
	Group level inference: ASD group	Protected exceedance probability	0.000561744	0.000960585	0.0020574	0.0594904	0.000661454	0.333693	0.0628806	0.539694
		Model frequency	0.0316471	0.0310578	0.0627076	0.156171	0.0313148	0.247765	0.15604	0.283296
